# Supplementary material for: Integrative Taxonomy of Armeria Taxa (Plumbaginaceae) Endemic to Sardinia and Corsica
Source: Plants (Basel). 2023 Jun 5;12(11):2229. doi: 10.3390/plants12112229 (PMC10255103; doi:10.3390/plants12112229)
Supplement: Supplementary file 1 [file plants-12-02229-s001.zip]

Archive with 1 entries (1 files):
- plants-2405433-supplementary.pdf
